# Supplementary material for: Quantitative assessment of choriocapillaris flow deficits in diabetic retinopathy: A swept-source optical coherence tomography angiography study
Source: PLoS One. 2020 Dec 11;15(12):e0243830. doi: 10.1371/journal.pone.0243830 (PMC7732066; doi:10.1371/journal.pone.0243830)
Supplement: S1 Table — (XLSX) [file pone.0243830.s001.xlsx]

## Sheet: FD and clinical charateristics
groups	age	Duration of DM (years)	HbA1C	IOP	FDS_C5	FDP_C5	SBP	DBP
1	22	N/A	N/A	15	1275.63	7.02	115	65
1	45	N/A	N/A	17	1360.39	7.12	117	70
1	52	N/A	N/A	11	1500.96	8.36	120	71
1	60	N/A	N/A	19	1470.97	9.49	127	73
1	61	N/A	N/A	18	1253.6	3.96	129	75
1	61	N/A	N/A	18	1691.66	9.81	126	73
1	66	N/A	N/A	17	2110.55	14.93	128	73
1	68	N/A	N/A	14	2096.92	12.99	125	76
1	69	N/A	N/A	16	1669.81	9.43	120	79
1	61	N/A	N/A	15	1762.64	11.58	121	73
1	75	N/A	N/A	12	1781.77	10.6	130	75
1	75	N/A	N/A	16	2098.9	12.55	127	73
1	76	N/A	N/A	20	1422.63	4.43	128	76
1	80	N/A	N/A	17	1493.56	7.99	130	78
1	45	N/A	N/A	13	1372.79	7.97	117	70
1	43	N/A	N/A	17	1722.4	9.23	120	71
1	43	N/A	N/A	15	1338.07	6.72	127	73
1	45	N/A	N/A	16	1464.22	8.12	129	75
1	42	N/A	N/A	13	1643.09	9.53	125	76
1	40	N/A	N/A	19	1204.4	5.16	120	79
1	51	N/A	N/A	13	1660.39	8.21	128	75
1	53	N/A	N/A	13	1462.95	8.22	130	75
1	57	N/A	N/A	17	1564.98	9.88	130	78
1	57	N/A	N/A	15	1593.77	9.53	130	75
1	57	N/A	N/A	14	1571.98	8.42	127	73
1	59	N/A	N/A	15	1734.68	11.91	128	76
1	59	N/A	N/A	12	1185.13	4.98	120	79
3	33	18	6.5	15	1995.51	9.43	150	90
3	63	15	7	15	2731.73	15.46	123	73
3	63	15	7	13	3520.98	20.32	123	73
3	31	22	11	22	1333.89	7.44	120	80
3	55	15	13.5	16	3093.62	16.37	150	90
3	56	12	9.1	18	3185.75	20.01	109	60
3	63	10	8	18	2430.77	16.01	130	60
3	63	10	8	18	2676.83	16.24	130	60
3	64	18	6.7	11	1514.73	7.87	153	67
3	69	19	6.4	16	2878.84	15.23	106	55
3	69	19	6.4	14	2693.9	12.85	106	55
3	80	30	6.8	18	2154.83	13.68	140	88
3	80	30	6.8	17	2218.75	13.14	140	88
3	78	13	7.6	14	2113.18	13.12	125	66
3	55	15	13.5	15	3483.04	19.56	150	90
3	60	47	9	16	1828.21	11.42	120	80
3	38	21	8.8	21	1461.79	7.93	116	78
3	27	7	9.6	15	2112.05	10.05	99	67
3	38	21	8.8	17	1458.01	7.42	116	78
3	48	20	10.6	15	1600.91	10.19	139	80
3	48	20	10.6	14	1628.46	8.28	139	80
3	29	18	7.2	14	1210.97	6.48	120	80
3	29	18	7.2	16	1252.84	6.29	120	80
3	61	28	8	14	1625.02	10.06	120	80
3	61	28	8	13	1789.84	10.89	120	80
4	45	2	6.1	15	1355.17	6.08	110	75
4	45	2	6.1	16	1591.57	8.7	110	75
4	52	21	8.5	16	2637.99	15.99	150	90
4	52	21	8.5	14	2260.52	13	150	90
4	56	21	6.7	11	2340.37	12.25	99	60
4	65	18	6.7	11	2107.78	12.14	150	67
4	64	15	8	20	2659.32	13.98	120	80
4	64	16	7	16	2269.63	13.22	120	80
4	54	49	6.6	16	1287.97	5.74	105	64
4	59	30	6.2	19	2344.83	15.04	132	74
4	45	34	7.5	16	3185.39	19.8	122	82
4	43	37	10.3	12	2242.12	11.2	140	82
4	48	27	7.8	16	1653.12	8.17	93	48
4	54	8	9.8	20	2046.49	9.43	129	80
4	57	26	7	16	3447.16	22.33	120	80
4	67	27	6	20	1860.83	13.24	137	72
4	42	1	7.3	17	2152.78	12.9	146	88
4	64	14	6	12	1700.47	8.29	140	90
4	37	26	8	12	1171.48	5.66	110	69
4	57	47	8	19	2500.4	14.71	126	70
